# Supplementary material for: Proposal and Validation of a Measurement Scale of the Acceptance of Ultra-Processed Food Products
Source: Foods. 2024 May 10;13(10):1481. doi: 10.3390/foods13101481 (PMC11120215; doi:10.3390/foods13101481)
Supplement: Supplementary file 1 [file foods-13-01481-s001.zip]

Archive with 1 entries (1 files):
- foods-2986547-supplementary.pdf
